# Supplementary material for: Development of IgY-Based Passive Immunization Against Tilapia Lake Virus: Development and In Vitro Neutralization Assays
Source: Viruses. 2025 Mar 20;17(3):448. doi: 10.3390/v17030448 (PMC11946193; doi:10.3390/v17030448)
Supplement: Supplementary file 1 [file viruses-17-00448-s001.zip]

Archive with 1 entries (1 files):
- viruses-3532519-supplementary.pdf
